# Supplementary material for: 2,2′-Bipyridine-5,5′-dicarboxylic acid
Source: Acta Crystallogr Sect E Struct Rep Online. 2009 Aug 8;65(Pt 9):o2081. doi: 10.1107/S1600536809030207 (PMC2969984; doi:10.1107/S1600536809030207)
Supplement: Supplementary file 2 [file e-65-o2081-Isup2.hkl]

# 
# h,k,l, Fc-squared, Fo-squared, sigma(Fo-squared) and status flag 
# 
data_I
_shelx_title ' 090630a in P-1' 
_shelx_refln_list_code          4 
_shelx_F_calc_maximum       80.95 
_exptl_crystal_F_000       126.00 
_reflns_d_resolution_high  0.8397 
 
loop_ 
 _symmetry_equiv_pos_as_xyz 
 'x, y, z' 
 '-x, -y, -z' 
 
_cell_length_a     3.7384 
_cell_length_b     6.3934 
_cell_length_c    10.7786 
_cell_angle_alpha  98.774 
_cell_angle_beta   92.567 
_cell_angle_gamma  90.000 
 
_shelx_F_squared_multiplier     1.000 
 
loop_ 
 _refln_index_h 
 _refln_index_k 
 _refln_index_l 
 _refln_F_squared_calc 
 _refln_F_squared_meas 
 _refln_F_squared_sigma 
 _refln_observed_status 
   1   0   0       32.44       38.32      1.11 o 
   2   0   0        6.32        7.78      0.82 o 
   3   0   0       13.52       12.10      1.20 o 
   4   0   0       11.41       13.77      1.11 o 
  -3   1   0       62.42       71.55      2.81 o 
  -2   1   0       65.32       75.25      1.79 o 
  -1   1   0        7.75       13.24      0.69 o 
   0   1   0        3.11        4.23      0.49 o 
   1   1   0     6552.25     6616.74     27.40 o 
   2   1   0       22.71       26.93      1.37 o 
   3   1   0        3.49        2.82      0.49 o 
   4   1   0        2.71        2.03      0.98 o 
  -3   2   0        6.37        6.94      1.05 o 
  -2   2   0      247.87      220.80      3.70 o 
  -1   2   0      208.74      169.46      2.60 o 
   0   2   0        4.36        8.57      1.47 o 
   1   2   0        9.74        7.78      0.56 o 
   2   2   0     1009.53     1068.22     28.20 o 
   3   2   0       12.65        9.18      0.79 o 
   4   2   0        1.67        1.19      0.67 o 
  -3   3   0        0.67        0.71      0.74 o 
  -2   3   0       21.47       18.77      1.21 o 
  -1   3   0      424.94      341.31      4.44 o 
   0   3   0      201.71      241.90      4.08 o 
   1   3   0        1.49        2.42      0.52 o 
   2   3   0        5.17        3.67      0.58 o 
   3   3   0      143.83      119.89      3.49 o 
  -3   4   0       24.79       25.39      1.88 o 
  -2   4   0        3.81        2.32      0.71 o 
  -1   4   0       24.12       26.19      1.63 o 
   0   4   0      231.86      233.37     10.23 o 
   1   4   0       85.47       96.98      2.27 o 
   2   4   0        0.14        0.69      0.68 o 
   3   4   0        1.38        1.07      0.81 o 
  -3   5   0        0.44       -0.06      0.84 o 
  -2   5   0       35.86       25.60      1.54 o 
  -1   5   0        8.80        5.98      0.90 o 
   1   5   0       50.56       52.27      4.38 o 
   2   5   0       28.86       28.15      2.24 o 
   3   5   0        0.00       -0.94      1.21 o 
  -2   6   0        0.27       -0.37      0.71 o 
  -1   6   0       33.16       28.49      1.90 o 
   0   6   0        8.27        6.61      1.07 o 
   1   6   0        1.20        0.85      0.73 o 
   2   6   0        6.49        5.91      1.07 o 
  -1   7   0        0.04       -0.38      0.73 o 
   0   7   0       20.08       20.62      1.83 o 
   1   7   0        4.14        6.31      1.53 o 
  -1  -7   1       16.91       21.10      2.12 o 
   0  -7   1        0.67        0.60      0.92 o 
   1  -7   1        1.40        2.76      0.78 o 
  -2  -6   1        0.73        0.01      0.85 o 
  -1  -6   1        0.85        1.32      1.02 o 
   0  -6   1       30.61       28.61      1.87 o 
   1  -6   1        0.37        0.08      0.74 o 
   2  -6   1        1.54        3.61      1.24 o 
  -3  -5   1       11.69        9.16      1.51 o 
  -2  -5   1       19.63       19.76      1.35 o 
  -1  -5   1       10.72       11.12      1.10 o 
   0  -5   1       15.20       15.08      1.37 o 
   1  -5   1       37.07       32.35      1.17 o 
   2  -5   1        0.00        0.25      0.80 o 
   3  -5   1        0.72        4.13      3.18 o 
  -3  -4   1        0.00        0.19      1.24 o 
  -2  -4   1       26.22       27.50      1.40 o 
  -1  -4   1       66.14       75.27      1.99 o 
   0  -4   1       63.30       65.55      1.40 o 
   1  -4   1       49.08       42.53      1.79 o 
   2  -4   1       24.79       20.17      1.30 o 
   3  -4   1        0.68        0.45      0.70 o 
  -4  -3   1       67.34       52.95      3.00 o 
  -3  -3   1        5.17        3.95      0.64 o 
  -2  -3   1        0.01       -0.23      0.54 o 
  -1  -3   1       51.94       61.74      2.11 o 
   0  -3   1      136.75      155.23      1.96 o 
   1  -3   1      120.21       95.35      2.23 o 
   2  -3   1       44.66       37.57      1.58 o 
   3  -3   1        8.21        7.58      1.12 o 
   4  -3   1        1.36        4.52      0.84 o 
  -4  -2   1        4.66        2.23      0.84 o 
  -3  -2   1      266.04      207.67      5.78 o 
  -2  -2   1        8.29        8.00      0.64 o 
  -1  -2   1        0.00        0.01      0.18 o 
   0  -2   1       69.40       79.30      1.18 o 
   1  -2   1       97.67       71.48      1.61 o 
   2  -2   1       59.40       44.27      1.51 o 
   3  -2   1       13.00       14.78      1.27 o 
  -4  -1   1        0.31        0.16      0.89 o 
  -3  -1   1        6.46        6.48      0.89 o 
  -2  -1   1     1001.19      992.40     16.29 o 
  -1  -1   1       11.61       14.11      0.58 o 
   0  -1   1        8.99       10.53      0.35 o 
   1  -1   1       13.17       11.23      0.54 o 
   2  -1   1       19.24       15.33      1.77 o 
   3  -1   1        8.78       10.22      1.21 o 
   4  -1   1        1.14        8.41      1.11 o 
  -4   0   1       18.72       20.10      1.32 o 
  -3   0   1        1.96        1.59      0.75 o 
  -2   0   1        3.73        4.44      0.76 o 
  -1   0   1     2733.84     2641.78     16.90 o 
   0   0   1        6.09        5.60      0.33 o 
   1   0   1       19.43       20.23      0.73 o 
   2   0   1        0.09        0.16      0.40 o 
   3   0   1        1.85        1.54      0.68 o 
   4   0   1        0.43        4.20      0.77 o 
  -4   1   1        8.25        9.05      1.02 o 
  -3   1   1       47.86       55.07      1.80 o 
  -2   1   1       14.40       16.36      1.98 o 
  -1   1   1        1.62        0.24      0.28 o 
   0   1   1     1972.83     1922.08      7.55 o 
   1   1   1        0.58       -0.34      0.48 o 
   2   1   1        8.49        7.75      0.50 o 
   3   1   1        0.70        1.43      0.44 o 
   4   1   1        0.16        3.56      0.46 o 
  -4   2   1        0.43        0.74      1.02 o 
  -3   2   1       21.43       24.66      1.77 o 
  -2   2   1       95.33      106.96      2.93 o 
  -1   2   1       43.84       38.79      1.35 o 
   0   2   1       23.28       18.70      0.76 o 
   1   2   1      254.25      268.62      3.67 o 
   2   2   1        0.06       -0.10      0.23 o 
   3   2   1        3.74        1.91      0.54 o 
  -4   3   1        5.57        7.71      1.49 o 
  -3   3   1        2.32        2.28      0.73 o 
  -2   3   1       30.55       31.31      1.68 o 
  -1   3   1      111.08       98.22      2.36 o 
   0   3   1       34.74       37.90      1.45 o 
   1   3   1       17.59       18.11      1.19 o 
   2   3   1       16.97       16.05      1.00 o 
   3   3   1        0.07       -0.37      0.54 o 
  -3   4   1       18.95       22.13      1.83 o 
  -2   4   1        6.81        4.01      0.70 o 
  -1   4   1       13.07       11.63      0.97 o 
   0   4   1       56.46       62.88      1.72 o 
   1   4   1        7.96        8.80      0.91 o 
   2   4   1        7.60        9.31      0.99 o 
   3   4   1        1.61        0.15      0.71 o 
  -3   5   1       16.61       13.74      1.53 o 
  -2   5   1       34.17       26.64      1.66 o 
  -1   5   1        8.43        6.03      0.89 o 
   0   5   1        0.48        0.53      0.63 o 
   1   5   1       16.05       17.17      1.32 o 
   2   5   1        0.93        0.56      0.63 o 
   3   5   1        2.10        1.12      0.80 o 
  -2   6   1       11.83        7.96      1.24 o 
  -1   6   1       27.89       24.52      1.74 o 
   0   6   1        4.60        6.62      1.21 o 
   1   6   1        0.34        0.54      1.43 o 
   2   6   1        3.17        3.91      1.00 o 
  -1   7   1        4.98        2.02      0.76 o 
   0   7   1       10.79       10.37      1.46 o 
   1   7   1        1.42        3.68      1.25 o 
  -1  -7   2        0.22        1.05      1.15 o 
   0  -7   2        0.02        0.36      0.82 o 
   1  -7   2       17.28       13.16      1.39 o 
  -2  -6   2        0.73        0.84      0.84 o 
  -1  -6   2        6.17        6.89      1.26 o 
   0  -6   2        1.52        1.93      0.78 o 
   1  -6   2        0.01       -0.45      0.69 o 
   2  -6   2       18.04       18.79      2.94 o 
  -3  -5   2        0.95        0.75      0.95 o 
  -2  -5   2        0.05       -0.26      0.71 o 
  -1  -5   2       12.05       13.19      1.58 o 
   0  -5   2       13.72       16.01      1.50 o 
   1  -5   2        4.83        5.01      0.62 o 
   2  -5   2        0.34        0.63      0.79 o 
   3  -5   2        4.80        6.31      1.44 o 
  -3  -4   2        0.94        0.73      0.80 o 
  -2  -4   2        0.17        0.03      0.59 o 
  -1  -4   2        0.03        0.30      0.57 o 
   0  -4   2       61.79       58.24      3.09 o 
   1  -4   2       16.83       17.39      0.85 o 
   2  -4   2        8.95        7.29      0.68 o 
   3  -4   2        1.37        1.66      1.52 o 
  -4  -3   2        3.87        2.23      0.84 o 
  -3  -3   2        1.89        0.77      0.54 o 
  -2  -3   2        0.01       -0.16      0.40 o 
  -1  -3   2       28.35       28.04      0.70 o 
   0  -3   2        0.79        1.46      0.39 o 
   1  -3   2       95.36       83.17      4.64 o 
   2  -3   2        7.87        6.67      0.56 o 
   3  -3   2        9.17        8.66      0.78 o 
   4  -3   2        2.14        7.34      1.08 o 
  -4  -2   2       15.10        8.66      1.40 o 
  -3  -2   2        7.66        7.18      1.10 o 
  -2  -2   2        4.09        3.70      0.51 o 
  -1  -2   2        3.07        2.40      0.30 o 
   0  -2   2      178.23      212.17      2.12 o 
   1  -2   2        6.35        7.78      0.50 o 
   2  -2   2       33.63       29.15      3.10 o 
   3  -2   2        2.32        1.98      0.47 o 
   4  -2   2        5.25        8.24      1.21 o 
  -4  -1   2        0.26        0.54      0.90 o 
  -3  -1   2        5.30        6.05      0.93 o 
  -2  -1   2        9.56       10.82      0.60 o 
  -1  -1   2        9.63        7.88      0.33 o 
   0  -1   2       16.75       16.45      1.67 o 
   1  -1   2      233.81      214.23      4.41 o 
   2  -1   2        6.66        5.95      0.47 o 
   3  -1   2        1.22        1.25      0.41 o 
   4  -1   2        1.47        5.34      0.92 o 
  -4   0   2        0.34        0.90      0.75 o 
  -3   0   2        1.16        0.46      0.71 o 
  -2   0   2       29.52       25.92      1.48 o 
  -1   0   2        2.51        1.92      0.71 o 
   0   0   2       10.04        4.38      0.24 o 
   1   0   2        4.19        4.01      0.40 o 
   2   0   2       80.15       79.64      5.96 o 
   3   0   2        2.03        0.74      0.48 o 
   4   0   2        0.78        4.50      0.87 o 
  -4   1   2        9.74       11.65      1.15 o 
  -3   1   2        2.34        2.74      0.55 o 
  -2   1   2        0.09       -0.37      0.25 o 
  -1   1   2      366.68      332.05      3.96 o 
   0   1   2        2.11        3.66      0.36 o 
   1   1   2        0.01       -0.21      0.23 o 
   2   1   2        0.26       -0.03      0.27 o 
   3   1   2       12.69       12.61      0.82 o 
   4   1   2        0.30        7.42      0.71 o 
  -4   2   2        1.89        3.51      1.27 o 
  -3   2   2       14.90       17.15      1.65 o 
  -2   2   2        7.82        7.72      0.95 o 
  -1   2   2        3.93        3.23      0.49 o 
   0   2   2      497.56      502.05     11.83 o 
   1   2   2        2.87        3.37      0.34 o 
   2   2   2        0.24        0.20      0.26 o 
   3   2   2        1.21        1.89      0.53 o 
   4   2   2        1.28        6.58      0.83 o 
  -4   3   2        3.20        4.41      1.37 o 
  -3   3   2       14.57       15.05      1.55 o 
  -2   3   2       13.97       12.79      1.21 o 
  -1   3   2        9.69        8.26      0.89 o 
   0   3   2       10.98       11.65      0.77 o 
   1   3   2      140.45      149.16      3.76 o 
   2   3   2        1.74        1.48      0.48 o 
   3   3   2        0.05        0.59      0.53 o 
  -3   4   2       12.46       13.30      1.47 o 
  -2   4   2       41.94       36.62      2.03 o 
  -1   4   2        5.42        4.49      0.74 o 
   0   4   2        4.12        5.97      1.27 o 
   1   4   2        5.35        4.16      0.68 o 
   2   4   2       12.98       15.21      1.10 o 
   3   4   2        0.77       -0.45      1.06 o 
  -3   5   2        4.94        5.42      1.24 o 
  -2   5   2       23.49       20.19      1.51 o 
  -1   5   2       45.48       53.34      2.72 o 
   0   5   2        0.50        0.32      0.88 o 
   1   5   2        0.97        0.94      0.79 o 
   2   5   2        2.09        2.30      0.91 o 
   3   5   2        0.02       -0.78      1.10 o 
  -2   6   2        4.17        3.09      1.21 o 
  -1   6   2       19.86       15.15      1.46 o 
   0   6   2       19.24       17.30      1.58 o 
   1   6   2        0.00       -0.33      0.72 o 
   2   6   2        0.15       -0.57      0.83 o 
  -1   7   2        1.59        1.05      0.73 o 
   0   7   2        8.29        7.16      1.20 o 
   1   7   2        3.36        3.77      0.94 o 
  -1  -7   3        0.44        1.71      1.15 o 
   0  -7   3        6.01        4.77      1.07 o 
   1  -7   3        9.25        7.53      1.21 o 
  -2  -6   3        0.00        0.23      0.78 o 
  -1  -6   3        8.25        9.97      1.64 o 
   0  -6   3        0.59        0.04      0.66 o 
   1  -6   3       37.35       31.34      2.52 o 
   2  -6   3        7.24        7.76      0.84 o 
  -3  -5   3        1.35        2.19      1.04 o 
  -2  -5   3        1.29        1.38      0.97 o 
  -1  -5   3        0.13        0.84      0.93 o 
   0  -5   3       17.92       14.49      2.66 o 
   1  -5   3        0.93        0.96      0.51 o 
   2  -5   3       94.00       94.96      7.79 o 
   3  -5   3        2.44        3.55      1.05 o 
  -3  -4   3        2.00        1.21      0.88 o 
  -2  -4   3       14.03       13.09      1.07 o 
  -1  -4   3        8.04       10.49      1.30 o 
   0  -4   3        1.62        1.08      0.53 o 
   1  -4   3       24.25       22.82      1.03 o 
   2  -4   3        2.82        1.76      0.48 o 
   3  -4   3      109.60      120.74      4.51 o 
  -4  -3   3        0.76        1.25      0.78 o 
  -3  -3   3        0.04       -0.31      0.61 o 
  -2  -3   3       28.61       27.44      1.14 o 
  -1  -3   3      109.33      105.11      1.66 o 
   0  -3   3       54.13       79.06      5.61 o 
   1  -3   3        8.15        6.12      0.55 o 
   2  -3   3       16.40       13.36      1.14 o 
   3  -3   3        5.70        4.91      1.14 o 
  -4  -2   3        0.04       -0.18      0.73 o 
  -3  -2   3        1.49        2.34      0.90 o 
  -2  -2   3        0.14       -0.12      0.41 o 
  -1  -2   3      188.65      183.88      8.98 o 
   0  -2   3      375.52      409.91      3.86 o 
   1  -2   3      143.25      175.68      2.13 o 
   2  -2   3       16.64       13.99      0.80 o 
   3  -2   3        6.04        6.94      1.06 o 
   4  -2   3        5.15        9.53      1.43 o 
  -4  -1   3        1.87        3.34      1.17 o 
  -3  -1   3        0.39        0.94      0.57 o 
  -2  -1   3        0.99        0.79      0.35 o 
  -1  -1   3       14.64       12.23      0.60 o 
   0  -1   3      459.47      448.40     11.85 o 
   1  -1   3      327.10      340.57     12.92 o 
   2  -1   3      111.95      114.73      5.83 o 
   3  -1   3       18.41       15.46      1.37 o 
   4  -1   3        1.46        3.29      0.94 o 
  -4   0   3        0.45        0.49      0.50 o 
  -3   0   3       29.83       29.12      1.98 o 
  -2   0   3        7.86        7.59      0.89 o 
  -1   0   3        0.19        0.16      0.27 o 
   0   0   3      118.69       95.42      0.98 o 
   1   0   3      262.17      202.97     16.83 o 
   2   0   3       75.80       64.32      3.50 o 
   3   0   3       41.20       33.27      1.85 o 
  -4   1   3        0.34        0.29      0.56 o 
  -3   1   3        0.11       -0.02      0.37 o 
  -2   1   3      134.68      140.57      9.92 o 
  -1   1   3       34.22       31.35      2.08 o 
   0   1   3        5.32        4.61      0.33 o 
   1   1   3      150.48      144.79      2.67 o 
   2   1   3       41.28       33.01      3.69 o 
   3   1   3        7.81        8.55      0.75 o 
   4   1   3       11.12       13.65      1.23 o 
  -4   2   3        0.06       -0.33      0.71 o 
  -3   2   3        0.22        0.78      0.98 o 
  -2   2   3        9.89        8.51      1.00 o 
  -1   2   3      183.16      155.01      2.95 o 
   0   2   3       33.17       36.48      1.58 o 
   1   2   3        3.79        3.83      0.38 o 
   2   2   3       69.23       72.39      2.09 o 
   3   2   3        2.30        3.13      0.91 o 
   4   2   3        0.45        3.10      0.61 o 
  -3   3   3        0.03        0.56      0.87 o 
  -2   3   3        0.02       -0.58      0.45 o 
  -1   3   3       39.65       36.06      1.73 o 
   0   3   3       44.22       47.75      1.06 o 
   1   3   3        6.64        7.20      0.78 o 
   2   3   3        1.56        1.00      0.46 o 
   3   3   3       24.75       21.65      1.74 o 
  -3   4   3       12.70       13.14      1.74 o 
  -2   4   3        0.03       -0.19      0.56 o 
  -1   4   3        0.37        0.62      0.53 o 
   0   4   3       49.08       47.84      1.61 o 
   1   4   3        0.49       16.75     14.62 o 
   2   4   3        0.30        1.17      0.66 o 
   3   4   3        0.62        0.42      1.21 o 
  -3   5   3        3.53        4.05      1.04 o 
  -2   5   3       13.86       11.33      1.39 o 
  -1   5   3        0.06       -0.38      0.71 o 
   0   5   3        0.23        0.42      0.61 o 
   1   5   3       32.74       36.34      1.73 o 
   2   5   3       12.70       15.77      1.41 o 
  -2   6   3        3.84        2.59      0.98 o 
  -1   6   3        4.99        2.99      0.89 o 
   0   6   3        0.17        0.06      0.91 o 
   1   6   3        0.04        0.43      1.31 o 
   2   6   3       15.55       18.61      1.53 o 
   0   7   3        0.15       -0.17      0.92 o 
  -1  -7   4       77.29      104.26      4.83 o 
   0  -7   4        3.54        5.84      1.33 o 
   1  -7   4        0.03        1.13      0.82 o 
  -2  -6   4        4.25        3.96      1.14 o 
  -1  -6   4       11.61       12.98      1.70 o 
   0  -6   4      267.12      330.80      7.05 o 
   1  -6   4        2.50        2.75      0.60 o 
   2  -6   4        0.06        0.14      0.75 o 
  -3  -5   4        8.33        7.24      1.29 o 
  -2  -5   4        2.34        2.27      0.94 o 
  -1  -5   4       10.07       11.14      1.46 o 
   0  -5   4       16.85       17.35      1.04 o 
   1  -5   4      533.46      590.37      5.83 o 
   2  -5   4        0.12        0.36      0.53 o 
   3  -5   4        0.03        0.51      0.70 o 
  -3  -4   4        1.55        1.59      0.71 o 
  -2  -4   4       54.16       55.60      2.65 o 
  -1  -4   4        9.15        9.31      0.75 o 
   0  -4   4       18.03       19.19      1.02 o 
   1  -4   4       15.70       14.75      0.87 o 
   2  -4   4      530.92      578.40      9.06 o 
   3  -4   4        1.20        1.90      1.03 o 
  -3  -3   4        0.82       -0.04      0.49 o 
  -2  -3   4       13.55       11.16      0.71 o 
  -1  -3   4      313.76      320.93      3.28 o 
   0  -3   4       43.51       49.27      1.30 o 
   1  -3   4       16.06       15.59      0.80 o 
   2  -3   4        8.53       10.25      1.46 o 
   3  -3   4      274.54      313.75      7.09 o 
  -4  -2   4        0.14        0.84      0.82 o 
  -3  -2   4       16.90       14.80      1.54 o 
  -2  -2   4        1.86        0.91      0.35 o 
  -1  -2   4       70.34       63.81      1.37 o 
   0  -2   4      935.75     1105.94     10.56 o 
   1  -2   4      102.96      117.05      2.92 o 
   2  -2   4        5.18        5.14      0.86 o 
   3  -2   4        2.83        2.71      0.82 o 
   4  -2   4       89.16      105.86      4.44 o 
  -4  -1   4        0.79        0.18      0.59 o 
  -3  -1   4        0.29        0.19      0.50 o 
  -2  -1   4       93.90       99.58      2.02 o 
  -1  -1   4        0.16        0.14      0.42 o 
   0  -1   4      131.39      122.05      2.81 o 
   1  -1   4      818.81      868.22     13.71 o 
   2  -1   4       87.50      116.78      3.73 o 
   3  -1   4        0.68        0.89      0.73 o 
   4  -1   4        0.55        2.48      0.95 o 
  -4   0   4        4.06        5.19      0.97 o 
  -3   0   4        0.10        0.89      0.81 o 
  -2   0   4        0.08       -0.47      0.32 o 
  -1   0   4      350.70      389.80      3.67 o 
   0   0   4       10.17       17.47      0.46 o 
   1   0   4       60.77       48.91      1.70 o 
   2   0   4      228.04      198.92      3.79 o 
   3   0   4       43.80       50.66      2.77 o 
  -4   1   4        6.05        6.44      0.92 o 
  -3   1   4       24.78       26.46      1.37 o 
  -2   1   4        2.76        2.79      0.47 o 
  -1   1   4        4.67        4.78      0.50 o 
   0   1   4      466.45      515.32      5.94 o 
   1   1   4       25.57       32.54      0.71 o 
   2   1   4        8.93        7.06      0.68 o 
   3   1   4       36.05       34.06      2.05 o 
   4   1   4       15.47       21.24      1.58 o 
  -4   2   4        0.04       -1.21      1.05 o 
  -3   2   4       17.36       20.77      1.98 o 
  -2   2   4      109.60      127.36      3.76 o 
  -1   2   4       13.29       14.78      1.40 o 
   0   2   4        9.42        9.92      0.54 o 
   1   2   4      199.85      239.23      2.62 o 
   2   2   4       13.28       11.15      1.34 o 
   3   2   4        0.58        3.39      0.96 o 
  -3   3   4        0.02        0.08      0.64 o 
  -2   3   4       31.54       30.26      1.84 o 
  -1   3   4      250.39      245.54      4.71 o 
   0   3   4       11.15       11.92      0.66 o 
   1   3   4        3.70        2.75      0.55 o 
   2   3   4       56.44       49.82      3.05 o 
   3   3   4        3.94        5.89      1.33 o 
  -3   4   4        1.11        1.13      0.86 o 
  -2   4   4        0.27        0.50      0.67 o 
  -1   4   4       37.36       33.40      1.95 o 
   0   4   4      253.46      284.28      3.95 o 
   1   4   4        3.77        2.53      1.40 o 
   2   4   4        0.70        1.80      1.18 o 
   3   4   4       14.33       15.73      2.02 o 
  -2   5   4        4.01        4.11      1.18 o 
  -1   5   4        0.29        0.08      0.89 o 
   0   5   4       28.94       29.41      1.47 o 
   1   5   4      140.57      173.87      7.88 o 
   2   5   4        1.16        0.39      2.02 o 
  -2   6   4        7.01        6.34      1.18 o 
  -1   6   4        6.24        6.18      1.13 o 
   0   6   4        0.06        0.33      0.73 o 
   1   6   4       14.39       14.33      1.33 o 
  -1  -7   5        1.90        2.42      1.30 o 
   0  -7   5        0.99        1.15      0.81 o 
   1  -7   5        2.58        2.60      0.97 o 
  -2  -6   5        9.53       11.51      1.86 o 
  -1  -6   5      149.14      212.89      6.39 o 
   0  -6   5        2.10        2.48      1.05 o 
   1  -6   5        1.93        2.56      0.59 o 
   2  -6   5        0.33        0.99      0.87 o 
  -3  -5   5       10.72       10.08      1.60 o 
  -2  -5   5        0.72        1.05      0.98 o 
  -1  -5   5       18.13       16.93      1.59 o 
   0  -5   5      264.63      335.62      7.36 o 
   1  -5   5        1.14        0.28      0.53 o 
   2  -5   5        1.35        3.22      1.14 o 
  -3  -4   5       15.01       10.78      1.42 o 
  -2  -4   5       32.63       31.49      2.08 o 
  -1  -4   5        2.10        1.56      0.58 o 
   0  -4   5       23.88       25.17      1.19 o 
   1  -4   5      256.38      292.70      4.94 o 
   2  -4   5        0.75        0.56      1.14 o 
   3  -4   5        0.18        2.21      1.26 o 
  -3  -3   5        0.47        1.07      0.75 o 
  -2  -3   5       56.70       51.27      1.51 o 
  -1  -3   5       79.95       90.89      2.18 o 
   0  -3   5        5.25        6.65      0.65 o 
   1  -3   5       13.02       12.54      1.29 o 
   2  -3   5      116.16      143.98      4.35 o 
   3  -3   5        0.73       -0.33      1.09 o 
  -4  -2   5       15.36       10.74      1.60 o 
  -3  -2   5        7.60        7.27      1.10 o 
  -2  -2   5        5.60        6.01      0.67 o 
  -1  -2   5      151.48      150.31      7.92 o 
   0  -2   5      137.12      160.97      9.88 o 
   1  -2   5        6.38        8.92      1.21 o 
   2  -2   5        0.99        0.77      0.62 o 
   3  -2   5       27.68       42.92      2.97 o 
  -4  -1   5        0.72        0.77      0.93 o 
  -3  -1   5       50.36       47.43      2.53 o 
  -2  -1   5       59.91       54.64      3.06 o 
  -1  -1   5       32.05       41.25      1.40 o 
   0  -1   5      160.69      171.12      2.02 o 
   1  -1   5       99.63      120.00      3.13 o 
   2  -1   5        3.40        3.12      0.70 o 
   3  -1   5        0.30        0.30      0.57 o 
   4  -1   5        4.56        5.53      1.37 o 
  -4   0   5        0.34        0.70      1.49 o 
  -3   0   5        0.08        0.20      0.56 o 
  -2   0   5      116.98      122.68      4.44 o 
  -1   0   5      231.44      258.00      3.02 o 
   0   0   5       60.18       74.21      0.89 o 
   1   0   5       43.91       38.07      1.56 o 
   2   0   5       36.59       32.44      1.65 o 
   3   0   5        1.21        0.62      0.55 o 
  -4   1   5       65.68       74.41      2.69 o 
  -3   1   5        1.10        1.29      0.53 o 
  -2   1   5        2.57        2.33      0.40 o 
  -1   1   5      151.32      182.22      2.63 o 
   0   1   5      281.26      329.82      4.32 o 
   1   1   5       31.79       34.06      1.46 o 
   2   1   5        4.30        3.45      0.57 o 
   3   1   5       10.49       14.93      1.49 o 
  -3   2   5      202.79      284.01      7.28 o 
  -2   2   5        3.42        4.74      0.92 o 
  -1   2   5       13.57       13.03      0.80 o 
   0   2   5       71.59      100.80      2.77 o 
   1   2   5      102.80      109.75      4.10 o 
   2   2   5        6.83        7.37      1.39 o 
   3   2   5        0.47        1.88      0.75 o 
  -3   3   5       16.07       16.07      1.70 o 
  -2   3   5      396.27      425.96      7.33 o 
  -1   3   5        4.70        5.63      0.98 o 
   0   3   5       15.75       17.61      1.00 o 
   1   3   5       14.75       18.20      0.97 o 
   2   3   5       17.24       16.56      1.65 o 
   3   3   5        1.00        2.50      1.22 o 
  -3   4   5        0.24       -0.85      1.03 o 
  -2   4   5        9.23        8.05      1.37 o 
  -1   4   5      404.82      398.19      6.83 o 
   0   4   5        2.00        2.50      0.70 o 
   1   4   5        9.16       11.23      1.77 o 
   2   4   5        2.36        2.75      1.53 o 
   3   4   5        2.08        3.13      1.48 o 
  -2   5   5        0.67        0.31      0.73 o 
   0   5   5      207.37      244.96      4.21 o 
   1   5   5        0.21        0.46      0.62 o 
   2   5   5        4.27        4.00      2.19 o 
  -1   6   5        0.99        0.38      0.71 o 
   0   6   5        0.01       -0.03      0.96 o 
   1   6   5       61.56       65.93      4.76 o 
  -1  -7   6        0.02        1.05      1.17 o 
   0  -7   6        2.12        4.25      1.23 o 
  -2  -6   6       10.31       11.35      1.67 o 
  -1  -6   6        6.02        8.53      1.48 o 
   0  -6   6        0.23        0.64      0.94 o 
   1  -6   6        6.53        7.34      1.22 o 
   2  -6   6        5.61        6.03      1.20 o 
  -2  -5   6        0.57        1.05      0.99 o 
  -1  -5   6        1.00        1.78      0.84 o 
   0  -5   6        5.68        4.54      0.80 o 
   1  -5   6        0.70        1.55      0.68 o 
   2  -5   6        7.60        9.13      1.46 o 
  -3  -4   6       13.41       10.02      1.42 o 
  -2  -4   6        0.30        1.14      0.61 o 
  -1  -4   6        0.76        0.64      0.48 o 
   0  -4   6       17.95       18.00      1.07 o 
   1  -4   6        2.56        2.96      1.24 o 
   2  -4   6        0.58        0.78      0.72 o 
   3  -4   6        3.89        6.77      1.33 o 
  -3  -3   6        0.08       -0.16      0.51 o 
  -2  -3   6       27.89       28.46      1.19 o 
  -1  -3   6        1.40        1.73      0.46 o 
   0  -3   6        1.60        1.01      0.43 o 
   1  -3   6       76.84       83.71      3.15 o 
   2  -3   6        0.09       -0.20      0.64 o 
   3  -3   6        0.20        0.16      0.93 o 
  -3  -2   6        4.60        4.17      1.02 o 
  -2  -2   6        6.50        5.97      0.66 o 
  -1  -2   6       40.13       41.88      2.47 o 
   0  -2   6        4.07        3.72      0.48 o 
   1  -2   6        2.04        1.76      0.81 o 
   2  -2   6       63.87       62.81      2.74 o 
   3  -2   6        0.63        2.84      1.05 o 
  -4  -1   6        7.76        5.72      1.18 o 
  -3  -1   6        8.91        5.78      1.05 o 
  -2  -1   6       32.30       32.65      1.25 o 
  -1  -1   6       65.62       71.77      1.73 o 
   0  -1   6       30.42       34.57      2.34 o 
   1  -1   6        6.04        6.32      0.98 o 
   2  -1   6        1.53        2.04      0.83 o 
   3  -1   6       17.61       17.86      1.61 o 
  -4   0   6        0.18        0.92      1.11 o 
  -3   0   6        9.86        9.05      0.84 o 
  -2   0   6       24.02       20.24      2.64 o 
  -1   0   6      107.55      120.64      1.48 o 
   0   0   6      128.18      136.33      5.44 o 
   1   0   6       10.64       11.33      1.21 o 
   2   0   6        4.81        5.18      1.06 o 
   3   0   6        1.24        1.30      0.93 o 
  -3   1   6        1.29        1.52      0.62 o 
  -2   1   6        5.44        7.30      0.65 o 
  -1   1   6       28.31       32.12      1.50 o 
   0   1   6      119.32      134.40      6.51 o 
   1   1   6       63.00       59.74      1.53 o 
   2   1   6        2.19        1.93      0.57 o 
   3   1   6        2.53        5.88      0.95 o 
  -3   2   6        3.86        4.45      1.14 o 
  -2   2   6        3.26        3.72      1.04 o 
  -1   2   6        0.28        0.42      0.42 o 
   0   2   6        9.81       11.75      0.68 o 
   1   2   6       43.42       42.67      1.40 o 
   2   2   6        9.69       11.26      1.38 o 
   3   2   6        0.40        1.99      0.83 o 
  -3   3   6       67.15       78.01      3.77 o 
  -2   3   6       13.34       13.58      1.56 o 
  -1   3   6        4.78        5.21      0.85 o 
   0   3   6        0.74        0.74      0.50 o 
   1   3   6        0.81        0.59      0.86 o 
   2   3   6        7.52        6.79      1.52 o 
   3   3   6        0.23        1.93      0.93 o 
  -2   4   6       60.73       69.21      3.39 o 
  -1   4   6       16.42       16.31      1.69 o 
   0   4   6        4.87        4.85      1.03 o 
   1   4   6        1.04        1.35      1.35 o 
   2   4   6        0.00       -1.69      1.36 o 
  -2   5   6        2.15        2.43      1.27 o 
  -1   5   6       27.01       28.31      2.18 o 
   0   5   6        8.16        6.22      1.37 o 
   1   5   6        3.12        0.42      1.83 o 
   2   5   6        0.35       -1.86      2.03 o 
   0   6   6        5.51        6.48      1.16 o 
  -2  -6   7        0.14        1.08      1.16 o 
  -1  -6   7        0.14        0.77      1.05 o 
   0  -6   7        1.48        4.11      1.19 o 
   1  -6   7       21.37       22.18      2.10 o 
  -2  -5   7        8.83        8.46      1.47 o 
  -1  -5   7        0.71       -0.14      0.63 o 
   0  -5   7        0.14        0.24      0.48 o 
   1  -5   7        0.01       -0.43      1.13 o 
   2  -5   7       21.92       22.22      2.13 o 
  -3  -4   7        0.88        1.09      0.88 o 
  -2  -4   7        0.08        0.10      0.54 o 
  -1  -4   7       54.96       54.35      2.46 o 
   0  -4   7        3.26        4.60      0.69 o 
   1  -4   7        0.03       -0.56      1.12 o 
   2  -4   7        2.21        1.37      0.89 o 
   3  -4   7       10.87       10.24      1.75 o 
  -3  -3   7        1.48        1.32      0.72 o 
  -2  -3   7        2.51        3.53      0.58 o 
  -1  -3   7        0.44        0.99      0.41 o 
   0  -3   7      123.08      125.91      4.46 o 
   1  -3   7        3.13        4.44      1.27 o 
   2  -3   7        0.07       -0.40      1.02 o 
   3  -3   7        5.60        3.79      1.21 o 
  -3  -2   7        3.38        3.34      0.64 o 
  -2  -2   7        4.36        4.55      0.61 o 
  -1  -2   7        4.17        3.64      1.08 o 
   0  -2   7        9.74       11.97      1.04 o 
   1  -2   7       83.04      102.94      3.54 o 
   2  -2   7        0.08       -0.56      0.64 o 
   3  -2   7        0.45        0.02      0.91 o 
  -3  -1   7        1.05        1.39      0.90 o 
  -2  -1   7       23.85       22.16      1.27 o 
  -1  -1   7       12.82       12.96      1.86 o 
   0  -1   7        5.10        6.26      1.23 o 
   1  -1   7       30.87       31.01      1.86 o 
   2  -1   7        8.88        9.70      1.44 o 
   3  -1   7        0.66       -0.16      1.01 o 
  -3   0   7        1.38        1.23      0.72 o 
  -2   0   7        3.20        2.54      0.43 o 
  -1   0   7       59.35       56.99      3.34 o 
   0   0   7       18.12       20.03      2.66 o 
   1   0   7        4.60        3.83      0.86 o 
   2   0   7       35.37       33.54      2.03 o 
   3   0   7        2.19        1.59      0.80 o 
  -3   1   7        0.40        0.77      0.45 o 
  -2   1   7       11.28       10.22      0.75 o 
  -1   1   7        4.15        6.97      1.13 o 
   0   1   7       43.67       47.20      4.11 o 
   1   1   7        9.90       10.01      0.81 o 
   2   1   7        2.99        2.44      0.61 o 
   3   1   7       23.01       30.57      2.27 o 
  -3   2   7        1.48        1.27      1.04 o 
  -2   2   7        1.21        2.06      0.63 o 
  -1   2   7       25.51       25.79      1.27 o 
   0   2   7        1.83        2.14      0.47 o 
   1   2   7        6.63        5.87      0.80 o 
   2   2   7        3.43        5.94      1.32 o 
   3   2   7        1.21        6.03      1.28 o 
  -3   3   7        2.22        1.92      0.94 o 
  -2   3   7        0.28        4.39      1.08 o 
  -1   3   7        0.55        0.86      0.87 o 
   0   3   7       19.15       19.82      0.93 o 
   1   3   7        0.42        0.03      0.83 o 
   2   3   7        0.13        0.38      0.87 o 
  -2   4   7        3.28        2.66      1.05 o 
  -1   4   7        0.06        0.51      1.05 o 
   0   4   7        0.02       -0.90      0.97 o 
   1   4   7        5.90        4.77      1.69 o 
   2   4   7        0.16       -0.18      1.43 o 
  -1   5   7        2.24        1.40      1.14 o 
   0   5   7        0.42       -0.68      1.64 o 
   1   5   7        0.58        0.20      1.31 o 
  -1  -6   8        6.09        8.82      1.63 o 
   1  -6   8        4.22        7.33      1.69 o 
  -2  -5   8        2.36        3.20      1.15 o 
  -1  -5   8        0.01        0.34      0.78 o 
   0  -5   8       22.97       20.00      2.01 o 
   1  -5   8        0.07       -1.57      1.09 o 
   2  -5   8        3.29        3.62      1.39 o 
  -3  -4   8        4.08        3.73      1.08 o 
  -2  -4   8        3.08        2.96      0.92 o 
  -1  -4   8        1.98        2.20      0.53 o 
   0  -4   8        0.36        0.00      0.92 o 
   1  -4   8       43.45       35.09      2.47 o 
   2  -4   8        0.40       -0.17      1.15 o 
  -3  -3   8        1.95        3.28      1.05 o 
  -2  -3   8       15.02       17.53      1.07 o 
  -1  -3   8       29.88       23.10      1.09 o 
   0  -3   8        0.71        1.80      1.46 o 
   1  -3   8        0.84        1.27      1.25 o 
   2  -3   8       43.43       39.15      2.67 o 
   3  -3   8        0.99        1.32      1.05 o 
  -3  -2   8        0.24        0.38      0.76 o 
  -2  -2   8        4.29        3.95      0.66 o 
  -1  -2   8       39.10       41.25      1.45 o 
   0  -2   8      127.02      127.91      3.95 o 
   1  -2   8        0.21       -1.17      0.85 o 
   2  -2   8        0.17        0.13      0.76 o 
   3  -2   8       25.71       24.98      2.39 o 
  -3  -1   8        2.22        2.75      0.60 o 
  -2  -1   8        3.63        4.48      0.82 o 
  -1  -1   8        6.76        7.70      1.02 o 
   0  -1   8       66.27       71.93      3.01 o 
   1  -1   8      216.95      201.89      4.75 o 
   2  -1   8        0.06       -0.33      0.94 o 
   3  -1   8        0.00       -0.22      1.08 o 
  -3   0   8        1.86        1.32      0.40 o 
  -2   0   8        8.29        6.64      0.59 o 
  -1   0   8       14.57       18.06      2.44 o 
   0   0   8        6.57        6.33      0.61 o 
   1   0   8       65.59       64.98      1.91 o 
   2   0   8      172.51      141.79      3.96 o 
   3   0   8        0.00        0.47      0.73 o 
  -3   1   8        4.78        4.07      0.96 o 
  -2   1   8        9.99        8.71      0.97 o 
  -1   1   8       22.97       22.13      1.32 o 
   0   1   8       21.57       22.16      1.06 o 
   1   1   8        3.49        3.12      0.61 o 
   2   1   8       40.61       34.51      1.81 o 
   3   1   8       82.51       96.89      4.12 o 
  -3   2   8        0.53        0.25      1.04 o 
  -2   2   8       11.04       13.40      1.15 o 
  -1   2   8       18.25       17.66      1.16 o 
   0   2   8       34.63       27.90      1.29 o 
   1   2   8       16.69       15.57      1.03 o 
   2   2   8        1.27        1.26      0.86 o 
  -2   3   8        3.21        3.72      1.14 o 
  -1   3   8       11.33       14.54      1.75 o 
   0   3   8       11.16       10.87      0.92 o 
   1   3   8       27.32       22.50      1.97 o 
   2   3   8        9.71        8.37      1.36 o 
  -2   4   8        2.30        3.44      1.43 o 
  -1   4   8        8.01       11.63      1.11 o 
   0   4   8        4.91        3.90      1.58 o 
   1   4   8        2.28        3.12      1.48 o 
   0   5   8        9.79        9.76      1.84 o 
  -2  -5   9        1.01        1.06      0.70 o 
  -1  -5   9       29.34       27.32      2.00 o 
   0  -5   9       15.76       15.73      2.12 o 
   1  -5   9        4.84        5.11      1.63 o 
  -2  -4   9        3.64        3.09      0.82 o 
  -1  -4   9        0.52        0.49      0.39 o 
   0  -4   9       44.75       41.86      2.86 o 
   1  -4   9       27.09       21.64      2.03 o 
   2  -4   9        4.34        6.24      1.31 o 
  -3  -3   9       22.26       19.12      1.87 o 
  -2  -3   9      154.15      157.05      3.32 o 
  -1  -3   9        9.35        8.57      0.82 o 
   0  -3   9        0.00       -0.83      0.90 o 
   1  -3   9       37.19       32.93      2.58 o 
   2  -3   9       21.17       18.81      2.02 o 
  -3  -2   9        1.02        2.43      0.65 o 
  -2  -2   9       43.32       43.40      2.43 o 
  -1  -2   9      421.52      399.68      7.33 o 
   0  -2   9       14.01       11.93      1.53 o 
   1  -2   9        0.37        1.03      0.95 o 
   2  -2   9       16.33       15.11      1.86 o 
  -3  -1   9        3.23        3.65      0.70 o 
  -2  -1   9        2.84        2.01      0.53 o 
  -1  -1   9       50.63       55.10      1.83 o 
   0  -1   9      618.02      663.66      9.48 o 
   1  -1   9        8.29        7.24      1.23 o 
   2  -1   9        0.92        0.69      1.09 o 
   3  -1   9        3.91        3.15      1.09 o 
  -3   0   9       26.93       25.58      1.17 o 
  -2   0   9        7.67        6.80      0.66 o 
  -1   0   9        5.46        5.67      0.61 o 
   0   0   9       32.45       23.79      1.74 o 
   1   0   9      431.80      373.68      6.37 o 
   2   0   9        1.63        3.98      2.51 o 
  -3   1   9        1.47        1.75      0.76 o 
  -2   1   9       69.00       72.86      2.40 o 
  -1   1   9       12.41       13.56      1.14 o 
   0   1   9        5.51        4.14      0.64 o 
   1   1   9       11.34       10.53      1.39 o 
   2   1   9      162.92      145.70      4.00 o 
  -2   2   9        4.02        4.74      0.85 o 
  -1   2   9       98.97      101.65      8.77 o 
   0   2   9       14.42       14.18      1.07 o 
   1   2   9        3.15        3.98      0.78 o 
   2   2   9        2.29        2.58      0.95 o 
  -2   3   9        0.01        0.51      0.58 o 
  -1   3   9        3.97        4.94      0.87 o 
   0   3   9       70.56       68.88      2.20 o 
   1   3   9       11.51       11.52      1.66 o 
   2   3   9        1.40        2.05      1.23 o 
  -1   4   9        0.10        0.91      0.88 o 
   0   4   9        1.37       -0.56      1.49 o 
   1   4   9       26.71       24.69      2.66 o 
   0  -5  10        8.30        8.79      1.59 o 
   1  -5  10        2.35        1.01      1.19 o 
  -2  -4  10        0.19        0.24      0.77 o 
  -1  -4  10        4.19        4.73      1.32 o 
   0  -4  10        9.19        8.57      1.77 o 
   1  -4  10       11.42       10.95      1.74 o 
  -2  -3  10        2.17        2.57      0.80 o 
  -1  -3  10        0.25        0.71      0.91 o 
   0  -3  10        0.67       -0.89      1.16 o 
   1  -3  10        6.56        6.69      1.39 o 
   2  -3  10        6.49        4.96      1.26 o 
  -2  -2  10      107.37      112.32      3.96 o 
  -1  -2  10       11.24       10.60      1.41 o 
   0  -2  10        0.11       -1.22      1.30 o 
   1  -2  10        0.63        0.63      1.27 o 
   2  -2  10        2.10        1.07      1.03 o 
  -2  -1  10        8.29        6.62      0.80 o 
  -1  -1  10      135.26      174.20      5.40 o 
   0  -1  10       20.53       20.59      1.98 o 
   1  -1  10        0.09       -0.56      1.23 o 
   2  -1  10        2.72       -0.12      1.21 o 
  -2   0  10        2.36        2.12      0.42 o 
  -1   0  10        2.96        1.85      0.89 o 
   0   0  10       86.61       76.74      3.17 o 
   1   0  10       14.60       15.10      1.57 o 
   2   0  10        0.75        6.89      5.39 o 
  -2   1  10        4.84        4.68      1.00 o 
  -1   1  10        4.49        6.16      1.34 o 
   0   1  10        0.00        0.36      0.73 o 
   1   1  10       26.16       23.34      1.28 o 
   2   1  10        5.06        8.80      4.95 o 
  -2   2  10       18.43       18.92      1.39 o 
  -1   2  10        3.35        3.20      1.06 o 
   0   2  10        4.83        5.27      1.20 o 
   1   2  10        1.06        1.27      0.70 o 
   2   2  10        4.08        3.54      0.96 o 
  -1   3  10       13.13       13.31      1.63 o 
   0   3  10        2.10        1.96      0.87 o 
   1   3  10        3.05        2.64      1.39 o 
  -1  -4  11        1.06        1.49      1.29 o 
   0  -4  11        0.01       -1.92      1.28 o 
   1  -4  11        2.57        1.68      1.20 o 
  -2  -3  11        0.25        0.51      1.84 o 
  -1  -3  11        7.72        8.97      1.67 o 
   0  -3  11        5.49        6.18      1.51 o 
   1  -3  11        0.15        0.08      1.43 o 
  -2  -2  11        1.26        1.85      0.58 o 
  -1  -2  11        0.01        0.39      1.08 o 
   0  -2  11       13.19       12.82      1.93 o 
   1  -2  11        8.36        9.28      1.62 o 
   2  -2  11        0.22       -0.39      0.93 o 
  -2  -1  11        1.21        0.92      0.43 o 
  -1  -1  11        3.51        4.87      1.37 o 
   0  -1  11        0.64        0.30      0.84 o 
   1  -1  11        9.35        7.77      1.53 o 
   2  -1  11        5.40        2.14      1.04 o 
  -2   0  11        0.52        1.42      0.51 o 
  -1   0  11       14.02       11.63      1.48 o 
   0   0  11        4.22        4.47      1.14 o 
   1   0  11        1.09        1.59      1.30 o 
   2   0  11        2.58        0.87      0.99 o 
  -2   1  11        1.92        1.62      1.47 o 
  -1   1  11        0.42        1.20      0.80 o 
   0   1  11       22.55       21.33      2.00 o 
   1   1  11        2.79        2.71      0.86 o 
  -1   2  11        1.88        2.30      1.03 o 
   0   2  11        0.02        0.44      0.93 o 
   1   2  11       12.03       12.87      1.48 o 
  -1  -3  12        6.91        8.67      1.69 o 
   0  -3  12       10.89       10.74      1.81 o 
  -1  -2  12        0.69        1.31      1.27 o 
   0  -2  12       10.38        9.18      1.84 o 
   1  -2  12       10.23        7.77      1.41 o 
  -1  -1  12        1.36        4.75      1.66 o 
   0  -1  12        0.18       -0.07      0.80 o 
   1  -1  12        7.43        8.38      1.78 o 
  -1   0  12        1.12        1.93      0.88 o 
   0   0  12        3.43        4.92      1.16 o 
   1   0  12        3.08        2.17      1.03 o 
  -1   1  12       11.15       12.71      1.74 o 
   0   1  12        1.59        2.87      1.51 o 
                                                 
